# Supplementary material for: Evolution and dysfunction of human cognitive and social traits: A transcriptional regulation perspective
Source: Evol Hum Sci. 2022 Sep 26;4:e43. doi: 10.1017/ehs.2022.42 (PMC10426018; doi:10.1017/ehs.2022.42)
Supplement: Supplementary file 1 [file S2513843X22000421sup001.xlsx]

## Sheet: Sheet1
Table S1. Haploinsufficient transcriptional regulator (TR) genes involved in disorders of brain and craniofacial development
TR gene	Developmental disorder	OMIM phenotype number (if existing as of 23 May 2022)	References for haploinsufficiency of the TR gene	References for involvement of the TR gene in brain/craniofacial development
Transcription factors
ADNP	Helsmoortel-van der Aa syndrome	615873	Helsmoortel et al., 2014; Vandeweyer et al, 2014; Cappuyns et al., 2018; Huynh et al., 2018; Van Dijck et al., 2019	Pinhasov et al., 2003; Hacohen-Kleiman et al., 2018; Ostapcuk et al., 2018
ALX4	Parietal foramina 2	609597	Wuyts et al., 2000a; Mavrogiannis et al., 2001, 2006	Antonopoulou et al., 2004; Kayserili et al., 2009
BCL11A	Dias-Logan syndrome (BCL11A-related intellectual developmental disorder)	617101	Peter et al., 2014; Basak et al., 2015; Funnell et al., 2015; Dias et al., 2016; Shimbo et al., 2017; Martyn et al., 2018; Soblet et al., 2018; Yoshida et al., 2018; Korenke et al., 2020; Peron et al., 2021; Wessels et al., 2021	Ippolito et al., 2014; Cánovas et al., 2015; Wiegreffe et al., 2015; Greig et al., 2016; Woodworth et al., 2016
BCL11B	Intellectual developmental disorder with dysmorphic facies, speech delay, and T-cell abnormalities	618092	Lessel et al., 2018; Qiao et al., 2019; Prasad et al., 2020	Arlotta et al., 2005; Chen et al., 2008; Srinivasan et al., 2012
CIC	Intellectual developmental disorder, autosomal dominant 45	617600	Vissers et al., 2010; Athanasakis et al., 2014; Lu et al., 2017	Ahmad et al., 2019
CUX1	Global developmental delay with or without impaired intellectual development	618330	Platzer et al., 2018	Cubelos et al., 2008, 2010; Li et al., 2010
DLX3	Trichodontoosseous syndrome	190320	Price et al., 1998; Nieminen et al., 2011	Hwang et al., 2008; Choi et al., 2009, 2010; Duverger et al., 2012, 2013; Isaac et al., 2014; Zhan et al., 2018
DLX4	Orofacial cleft 15	616788	Wu et al., 2015	Depew et al., 2002, 2005; Jeong et al., 2008a; Minoux & Rijli, 2010
EBF3	Hypotonia, ataxia, and delayed development syndrome	617330	Blackburn et al., 2017; Chao et al., 2017; Harms et al., 2017; Lopes et al., 2017; Sleven et al., 2017; Tanaka et al., 2017; Nishi et al., 2021; Padhi et al., 2021	Baek et al., 2014; El-Magd et al., 2014; Iwai et al., 2018; Tiklová et al., 2019
ERF	Craniosynostosis 4	600775	Twigg et al., 2013; Glass et al., 2019	Twigg et al., 2013; Vogiatzi et al., 2021
FEZF2	Intellectual disability, speech delay, mild dysmorphism	-	Parmeggiani et al., 2018	Chen et al., 2008; Yang et al., 2012; Guo et al., 2013; Wolf & Ryu, 2013; Zhang et al., 2014; Zuccotti et al., 2014; McKenna et al., 2015
FOXA2	Congenital complex pituitary hormone deficiency with craniofacial and endoderm-derived organ abnormalities	-	Tsai et al., 2015; Giri et al., 2017; Vajravelu et al., 2018; Boda et al., 2019; Dines et al., 2019; Mohammed et al., 2020; Kaygusuz et al., 2021	Aguiar et al., 2014
FOXC1	Axenfeld-Rieger syndrome, type 3	602482	Nishimura et al., 1998, 2001; Saleem et al., 2001, 2003; Aldinger et al., 2009	Smith et al., 2000; Aldinger et al., 2009; Seo et al., 2012, 2017; Inman et al., 2013; Williams & Bohnsack, 2020R; French, 2021; Xu et al., 2021
FOXG1	FOXG1 syndrome (Rett syndrome, congenital variant)	613454	Shoichet et al., 2005; Ariani et al., 2008; Papa et al., 2008; Kortüm et al., 2011; Le Guen et al., 2011; Goubau et al., 2013; Hamdan et al., 2014; Kumakura et al., 2014; Mehrjouy et al., 2018; Mitter et al., 2018; Vegas et al., 2018; Craig et al., 2020	Hanashima et al., 2004, 2007; Martynoga et al., 2005; Miyoshi & Fishell, 2012; Kumamoto et al., 2013; Mariani et al., 2015; Cargnin et al., 2018; Falcone et al., 2019; Compagnucci & Depew, 2020; Hou et al., 2020R; Miyoshi et al., 2021; Wilpert et al., 2021; Akol et al., 2022R
FOXP1	FOXP1 syndrome (Intellectual developmental disorder with language impairment and with or without autistic features)	613670	Pariani et al., 2009; Carr et al., 2010; Hamdam et al., 2010; Horn et al., 2010; Le Fevre et al., 2013; Lozano et al., 2015; Sollis et al., 2016; Meerschaut et al., 2017; Johnson et al., 2018; Han et al., 2019; Braden et al., 2021; Lozano et al., 2021R; Trelles et al., 2021	Hisaoka et al., 2010; Li et al., 2015; Braccioli et al., 2017; Rocca et al., 2017; Usui et al., 2017; Pearson et al., 2020; Wang et al., 2022a, b
FOXP2	Speech-language disorder-1	602081	Lai et al., 2001; MacDermot et al., 2005; Rice et al., 2012; Becker et al., 2015; Moralli et al., 2015; Reuter et al., 2017	Enard et al., 2009; Hisaoka et al., 2010; Vernes et al., 2011; Tsui et al., 2013; Chiu et al., 2014; Chen et al., 2016; Van Rhijn et al., 2018; Hickey et al., 2019; Den Hoed et al., 2021R
FOXP4	Speech and language delays, growth abnormalities, congenital diaphragmatic hernia, cervical spine abnormalities, ptosis	-	Snijders Blok et al., 2020	Tam et al., 2011; Rousso et al., 2012; Zhao et al., 2015
GLI2	Holoprosencephaly 9	610829	Roessler et al., 2003, 2005; Flemming et al., 2013	Ruiz i Altaba, 1998; Park et al., 2000; Wang et al., 2010b; Heyne et al., 2016
GLI3	Greig cephalopolysyndactyly syndrome	175700	Vortkamp et al., 1991; Wild et al., 1997; Kalff-Suske et al., 1999; Debeer et al., 2003; Johnston et al., 2005; Hurst et al., 2011; Patel et al., 2021	Wang et al., 2011; Veistinen et al., 2012; Hasenpusch-Theil et al., 2018
HESX1	Pituitary hormone deficiency, combined, 5	182230	Thomas et al., 2001; Tajima et al., 2003	Hermesz et al., 1996; Martinez-Barbera et al., 2000
HIVEP2	Intellectual developmental disorder, autosomal dominant 43	616977	Srivastava et al., 2016; Steinfeld et al., 2016	Campbell & Levitt, 2003
HOXA2	Microtia with or without hearing impairment	612290	Brown et al., 2013; Piceci et al., 2017; Si et al., 2020	Cox et al., 2014; Amin et al., 2015
IRF6	Van der Woude syndrome	119300	Kondo et al., 2002; Ghassibé et al., 2004; Rahimov et al., 2008; Little et al., 2009; Fakhouri et al., 2014; Degen et al., 2020; Zhang et al., 2020	Ingraham et al., 2006; Richardson et al., 2006
KLF7	Developmental delay/intellectual disability	-	Powis et al., 2018	Laub et al., 2005; Caiazzo et al., 2010
LHX4	Pituitary hormone deficiency, combined, 4	262700	Machinis et al., 2001; Machinis & Amselem, 2005; Castinetti et al., 2008	Sheng et al., 1997; Raetzman et al., 2002; Mullen et al., 2007
MEF2C	Neurodevelopmental disorder with hypotonia, stereotypic hand movements, and impaired language	613443	Le Meur et al., 2010; Novara et al., 2010; Nowakowska et al., 2010; Zweier et al., 2010; Saitsu et al., 2011; Shimojima et al., 2012; Paciorkowski et al., 2013; Rocha et al., 2016; Redin et al., 2017; Vrečar et al., 2017; D’haene et al., 2019; Raviglione et al., 2021; Wan et al., 2021; Wright et al., 2021	Verzi et al., 2007; Barbosa et al., 2008; Li et al., 2008; Harrington et al., 2016, 2020; Rajkovich et al., 2017; Tu et al., 2017; Mayer et al., 2018; Kamath & Chen, 2019; Bai et al., 2020; Chaudhary et al., 2021R; Mohajeri et al., 2022; Zhang & Zhao, 2022R
MEIS2	Cleft palate, cardiac defects, and mental retardation (CPCMR)	600987	Crowley et al., 2010; Johansson et al., 2014; Fujita et al., 2016; Shimojima et al., 2017; Douglas et al., 2018; Verheije et al., 2019; Giliberti et al., 2020; Gangfuß et al., 2021	Agoston & Schulte, 2009; Melvin et al., 2013; Agoston et al., 2014; Machon et al., 2015; Fabik et al., 2020; Wang et al., 2020
MITF	Waardenburg syndrome, type 2A	193510	Tassabehji et al., 1994; Jackson & Raymond, 1994; Nobukuni et al., 1996	Nakayama et al., 1998; Adamyeko et al., 2012
MSX1	Tooth agenesis, selective, 1, with or without orofacial cleft	106600	Vastardis et al., 1996; Hu et al., 1998; Van den Boogaard et al., 2000	Satokata & Maas, 1994; Chen et al., 1996; Alappat et al., 2003R; Nakatomi et al., 2010, 2020
MSX2	Parietal foramina 1	168500	Wilkie et al., 2000; Wuyts et al., 2000b; Garcia-Miñaur et al., 2003; Mavrogiannis et al., 2006	Satokata et al., 2000; Alappat et al., 2003R; Ishii et al., 2003; Rice et al., 2003; Han et al., 2007
MYCN	Feingold syndrome 1	164280	Van Bokhoven et al., 2005	Knoepfler et al., 2002; Wakamatsu et al., 1997
MYT1L	Intellectual developmental disorder, autosomal dominant 39	616521	Stevens et al., 2011; De Rocker et al., 2015; Blanchet et al., 2017; Loid et al., 2018; Mansfield et al., 2020R; Windheuser et al., 2020	Blanchet et al., 2017; Mall et al., 2017; Chen et al., 2021, 2022R; Wöhr et al., 2022
NEUROD2	Epileptic encephalopathy, early infantile, 72	618374	Sega et al., 2019; Runge et al., 2021	Olson et al., 2001; Bormuth et al., 2013
NFIA	Brain malformations with or without urinary tract defects	613735	Lu et al., 2007; Rao et al., 2014; Negishi et al., 2015; Nyboe et al., 2015; Revah-Politi et al., 2017; Zhang et al., 2020; Uehara et al., 2021	Das Neves et al., 1999; Kang et al., 2012; Bunt et al., 2017
NFIB	Macrocephaly, acquired, with impaired intellectual development	618286	Schanze et al., 2018; Rao & Goel, 2020	Steele-Perkins et al., 2005; Barry et al., 2008; Kumbasar et al., 2009; Piper et al., 2014; Becker-Santos et al., 2017R
NFIX	Malan syndrome	614753	Malan et al., 2010; Yoneda et al., 2012; Gurrieri et al., 2015; Klaassens et al., 2015; Martinez et al., 2015; Priolo et al., 2018; Hancarova et al., 2019; Sihombing et al., 2020	Driller et al., 2007; Campbell et al., 2008; Heng et al., 2014; Oishi et al., 2019; Piper et al., 2019R
NKX2-1	Choreoathetosis and congenital hypothyroidism with or without pulmonary dysfunction	610978	Devriendt et al., 1998a; Iwatani et al., 2000; Krude et al., 2002; Pohlenz et al., 2002; Barnett et al., 2012; Thorwarth et al., 2014; Kharbanda et al., 2017; Prasad et al., 2019; Cavaliere et al., 2021	Kimura et al., 1996; Sussel et al., 1999; Butt et al., 2008; Du et al., 2008; Nóbrega-Pereira et al., 2008; Orquera et al., 2019
NPAS3	Schizophrenia, bipolar disorder, intellectual disability	-	Kamnasaran et al., 2003; Pickard et al., 2005; Macintyre et al., 2010; Yu et al., 2014	Erbel-Sieler et al., 2004; Brunskill et al., 2005; Pieper et al., 2005; Sha et al., 2012; Michaelson et al., 2017; Rossi et al., 2021
NR2F1	Bosch-Boonstra-Schaaf optic atrophy syndrome	615722	Al-Kateb et al., 2013; Bosch et al., 2014; Chen et al., 2016; Kaiwar et al., 2017; Rech et al., 2020; Bertacchi et al., 2022R	Naka et al., 2008; Alfano et al., 2011; Rada-Iglesias et al., 2012; Bertacchi et al., 2018, 2020; Bonzano et al., 2018; Chen et al., 2020; Zhang et al., 2020; Feng et al., 2021; Tocco et al., 2021R; Bertacchi et al., 2022R
NR2F2	Congenital heart defects, multiple types, 4	615779	Baptista et al., 2008; Nakamura et al., 2011; Al Turki et al., 2014; Bashamboo et al., 2018; Qiao et al., 2018; Upadia et al., 2018	Rada-Iglesias et al., 2012; Hsu et al., 2017; Barske et al., 2018; Dohn et al., 2019
NR4A2	Intellectual disability, autism-spectrum disorder, language impairment, epilepsy, dystonia	-	Reuter et al., 2017; Lévy et al., 2018; Ramos et al., 2019; Singh et al., 2020; Wirth et al., 2020; Jesús et al., 2021; Winter et al., 2021	Zetterström et al., 1997; Castillo et al., 1998; Saucedo-Cardenas et al., 1998; Jankovic et al., 2005; Kadkhodaei et al., 2009
OTX2	Microphthalmia, syndromic 5	610125	Ragge et al., 2005; Chatelain et al., 2006; Wyatt et al., 2008; Tajima et al., 2009; Ashkenazi-Hoffnung et al., 2010	Simeone, 1998R; Sugiyama et al., 2009; Mortensen et al., 2015; Sakai et al., 2017
PAX3	Waardenburg syndrome, type 1	193500	Baldwin et al., 1992; Tassabehji et al., 1992	Monsoro-Burq et al., 2005; Paternoster et al., 2012; Milet et al., 2013; Manderfield et al., 2014; Plouhinec et al., 2014; Zalc et al., 2015
PAX5	Developmental delay, intellectual disability, autism spectrum disorder	-	Gofin et al., 2022	Urbánek et al., 1994, 1997; Schwarz et al., 1999; Bouchard et al., 2000
PAX6	Aniridia	106210	Ton et al., 1991; Glaser et al., 1992; Jordan et al., 1992; Hanson et al., 1993; Davis & Cowell, 1993; Martha et al., 1994, 1995; Fantes et al., 1995; Azuma et al., 1998; Lauderdale et al., 2000; Vincent et al., 2003; Tzoulaki et al., 2005; Bhatia et al., 2013; Hu et al., 2015; Ansari et al., 2016; Filatova et al., 2021	Kanakubo et al., 2006; Chen et al., 2019; Takamiya et al., 2020
PAX9	Tooth agenesis, selective, 3	604625	Stockton et al., 2000; Das et al., 2002; Mensah et al., 2004; Wang et al., 2009	Peters et al., 1998; Nakatomi et al., 2010; Farley-Barnes et al., 2020; Sweat et al., 2020
PITX2	Axenfeld-Rieger syndrome, type 1	180500	Semina et al., 1996; Flomen et al., 1998; Volkmann et al., 2011; Reis et al., 2012	Gage et al., 1999; Lin et al., 1999; Lu et al., 1999; Liu et al., 2003; Evans & Gage, 2005; Zacharias et al., 2011; Bohnsack et al., 2012; Liu & Semina, 2012
POU3F2	Developmental delay, intellectual disability, autism-spectrum disorder, schizophrenia, and susceptibility to obesity	-	Potkin et al., 2009; Kasher et al., 2016; Westphal et al., 2018; Huang et al., 2021	McEvilly et al., 2002; Sugitani et al., 2002; Dominguez et al., 2013; Lodato et al., 2013; Hashizume et al., 2018; Pearl et al., 2019; Ding et al., 2021
POU3F3	Snijders Blok-Fisher syndrome	618604	Dheedene et al., 2014; Snijders Blok et al., 2019	McEvilly et al., 2002; Sugitani et al., 2002; Dominguez et al., 2013
POU4F1	Ataxia, intention tremor, and hypotonia syndrome, childhood-onset	619352	Webb et al., 2021	Xiang et al., 1996; Quina et al., 2009; Serrano-Saiz et al., 2018
RORA	Intellectual developmental disorder with or without epilepsy or cerebellar ataxia	618060	Guissart et al., 2018	Gold et al., 2003; Boukhtouche et al., 2006; Sarachana & Hu, 2013
RORB	Epilepsy, idiopathic generalized, susceptibility to, 15	601972	Boudry-Labis et al., 2013; Rudolf et al., 2016; Sadleir et al., 2020	Jabaudon et al., 2012; Oishi et al., 2016; Liu et al., 2017R; Byun et al., 2019
RUNX2	Cleidocranial dysplasia	119600	Lee et al., 1997; Mundlos et al., 1997; Fernandez et al., 2005; Han et al., 2010; Zhang et al., 2010; Hordyjewska et al., 2017	Ducy et al., 1997; Komori et al., 1997; Otto et al., 1997; McGee-Lawrence et al., 2013; Han et al., 2021
SALL1	Townes-Brocks syndrome 1	107480	Kohlhase et al., 1998, 2003; Marlin et et al., 1999; Kohlhase, 2000; Borozdin et al., 2006	Dong et al., 2003; Cox et al., 2014
SALL4	Duane-radial ray syndrome	607323	Al-Baradie et al., 2002; Kohlhase et al., 2002; Borozdin et al., 2004	Barembaum & Bronner-Fraser, 2007; Okamoto et al., 2018; Tahara et al., 2018
SATB1	Developmental delay with dysmorphic facies and dental anomalies	619228	Den Hoed et al., 2021	Balamotis et al., 2012; Close et al., 2012; Denaxa et al., 2012; Wang et al., 2015
SATB2	Glass syndrome	612313	FitzPatrick et al., 2003; Leoyklang et al., 2007; Rosenfeld et al., 2009; Rainger et al., 2014; Kaiser et al., 2015; Bengani et al., 2017; Zarate & Fish, 2018R; Zarate et al., 2019	Britanova et al., 2006, 2008; Dobreva et al., 2006; Alcamo et al., 2008; Srinivasan et al., 2012; Leone et al., 2015; McKenna et al., 2015; Zhang et al., 2019; Huang et al., 2020R
SIX1	Branchiootic syndrome 3	608389	Ruf et al., 2004; Sanggaard et al., 2007	Laclef et al., 2003; Zheng et al., 2003; Ozaki et al., 2004; Guo et al., 2011; Ahmed et al., 2012a, b; Liu et al., 2019; Wu et al., 2019
SIX3	Holoprosencephaly 2	157170	D, N, M (Wallis et al., 1999; Bendavid et al., 2006; Ribeiro et al., 2006; Domené et al., 2008; Geng et al., 2008)	Lagutin et al., 2003; Jeong et al., 2008; Geng et al., 2016
SOX2	Microphthalmia, syndromic 3	206900	Fantes et al., 2003; Hagstrom et al., 2005; Ragge et al., 2005b; Chassaing et al., 2007	Taranova et al., 2006; Cimadamore et al., 2011; Matsushima et al., 2011; Mercurio et al., 2019
SOX4	Coffin-Siris syndrome 10	618506	Zawerton et al., 2019; Angelozzi et al., 2022	Bergsland et al., 2006; Bhattaram et al., 2010; Braccioli et al., 2018
SOX5	Lamb-Shaffer syndrome	616803	Lamb et al., 2012; Schanze et al., 2013; Fukushi et al., 2018	Smits et al., 2001; Kwan et al., 2008; Lai et al., 2008; Schock & LaBonne, 2020R
SOX6	Tolchin-Le Caignec syndrome	618971	Tolchin et al., 2020	Stolt et al., 2006; Azim et al., 2009; Batista-Brito et al., 2009; Lee et al., 2014; Panman et al., 2014
SOX9	Campomelic dysplasia	114290	Foster et al., 1994; Wagner et al., 1994; Kwok et al., 1995; Südbeck et al., 1996; Wirth et al., 1996; Meyer et al., 1997; Wunderle et al., 1998; Olney et al., 1999; Pfeiffer et al., 1999; Bernard et al., 2003; Sock et al., 2003; Pop et al., 2004; Velagaleti et al., 2005; Benko et al., 2009, 2011; Croft et al., 2018	Bi et al., 2001; Spokony et al., 2002; Cheung & Briscoe, 2003; Mori-Akiyama et al., 2003; Lee & Saint-Jeannet, 2011R; Ohba et al., 2015; Long et al., 2020
SOX10	Waardenburg syndrome, type 4C	613266	Pingault et al., 1998; Inoue et al., 2004; Bondurand et al., 2007; Lecerf et al., 2014	Herbarth et al., 1998; Southard-Smith et al., 1998; Marathe et al., 2017; Wen et al., 2021
SOX11	Coffin-Siris syndrome 9	615866	Tsurusaki et al., 2014; Hempel et al., 2016; Turan et al., 2019; Wakim et al., 2021; Hanker et al., 2022	Li et al., 2012; Shim et al., 2012; Wang et al., 2013a; Chen et al., 2015; Hoshiba et al., 2016; Turan et al., 2019
TBR1	Intellectual developmental disorder with autism and speech delay	606053	Deriziotis et al., 2014; Palumbo et al., 2014; Den Hoed et al., 2018; Vegas et al., 2018; Nambot et al., 2020; Sapey-Triomphe et al., 2020	Hevner et al., 2001; Bedogni et al., 2010; Han et al., 2011; McKenna et al., 2011; Srinivasan et al., 2012; Huang et al., 2014, 2019; Notwell et al., 2016; Fazel Darbandi et al., 2018; Co et al., 2022
TBX1	DiGeorge syndrome	188400	Yagi et al., 2003; Stoller & Epstein, 2005; Paylor et al., 2006	Garg et al., 2001; Jerome & Papaioannou, 2001; Kelly et al., 2004; Liao et al., 2004; Moraes et al., 2005; Guo et al., 2011; Cioffi et al., 2014; Kong et al., 2014; Diogo et al., 2015R; Gao et al., 2015; Baldini et al., 2017R; Flore et al., 2017
TBX2	Vertebral anomalies and variable endocrine and T-cell dysfunction	618223	Liu et al., 2018	Zirzow et al., 2009; Armas et al., 2013
TCF4	Pitt-Hopkins syndrome	610954	Amiel et al., 2007; Brockschmidt et al., 2007; Zweier et al., 2007; De Pontual et al., 2009; Forrest et al., 2012; Sepp et al., 2012; Whalen et al., 2012; Quednow et al., 2014; Sparber et al., 2020; Zhao et al., 2021	Flora et al., 2007; Hammond et al., 2015; D‘Rozario et al., 2016; Kennedy et al., 2016; Rannals et al., 2016; Zhao et al., 2016; Forrest et al., 2018; Jung et al., 2018; Doostparast Torshizi et al., 2019; Li et al., 2019; Quevedo et al., 2019; Badowska et al., 2020; Schoof et al., 2020; Chen et al., 2021R; Sirp et al., 2021; Teixeira et al., 2021R; Wittmann et al., 2021; Zhang et al., 2021; Papes…
TCF7L2	Intellectual disability, autism-spectrum disorder, dysmorphic craniofacial features	-	Dias et al., 2021	Nagalski et al., 2013; Lee et al., 2017; Chodelkova et al., 2018
TCF12	Craniosynostosis 3	615314	Sharma et al., 2013; Di Rocco et al., 2014; Paumard-Hernández et al., 2015; Piard et al., 2015	Teng et al., 2018; Blümel et al., 2019; Ting et al., 2021
TFAP2A	Branchiooculofacial syndrome	113620	Milunsky et al., 2008; Reiber et al., 2010; Aliferis et al., 2011; Li et al., 2013; Sato et al., 2018; Laugsch et al., 2019	Simoes-Costa & Bronner, 2015R; Van Otterloo et al., 2018
TFAP2B	Char syndrome	169100	Mani et al., 2005; Timberlake et al., 2019	Satoda et al., 2000; Van Otterloo et al., 2018
TGIF1	Holoprosencephaly 4	142946	Gripp et al., 2000b; Bendavid et al., 2006	Kuang et al., 2006; Gongal & Waskiewicz, 2008; Powers et al., 2010; Taniguchi et al., 2012, 2017; Wotton & Taniguchi, 2018R
TRPS1	Trichorhinophalangeal syndrome, type 1	190350	Momeni et al., 2000; Lüdecke et al., 2001; Kaiser et al., 2004; Crippa et al., 2014	Malik et al., 2002; Michikami et al., 2012; Cho et al., 2019; Goss et al., 2019
TWIST1	Saethre-Chotzen syndrome	101400	El Ghouzzi et al., 1997, 2000; Howard et al., 1997; Krebs et al., 1997; Rose et al., 1997; Gripp et al., 2000	Chen & Behringer, 1995; Bildsoe et al., 2009, 2013; Han et al., 2021
YY1	Gabriele-de Vries syndrome	617557	Gabriele et al., 2017; Morales-Rosado et al., 2018; Tan et al., 2021; Dos Santos et al., 2022	He & Casaccia-Bonnefil, 2008R; Zurkirchen et al., 2019; Dong & Kwan, 2020; Verheul et al., 2020R
ZBTB18	Intellectual developmental disorder, autosomal dominant 22	612337	Nagamani et al., 2012; Perlman et al., 2013; de Munnik et al., 2014; Cohen et al., 2017; Depienne et al., 2017; Van der Schoot et al., 2018; Hemming et al., 2019	Okado et al., 2009; Baubet et al., 2012; Hirai et al., 2012; Xiang et al., 2012; Ohtaka-Maruyama et al., 2013; Heng et al., 2015
ZBTB20	Primrose syndrome	259050	Molin et al., 2012; Shuvarikov et al., 2013; Rasmussen et al., 2014; Juven et al., 2020	Nielsen et al., 2007, 2010, 2014; Xie et al., 2010; Rosenthal et al., 2012; Nagao et al., 2016; Tonchev et al., 2016
ZEB2	Mowat-Wilson syndrome	235730	Cacheux et al., 2001; Wakamatsu et al., 2001; Yamada et al., 2001; Ishihara et al., 2004; Saunders et al., 2009; Gosso et al., 2018; Hu et al., 2020	Van der Putte et al., 2007; Seuntjes et al., 2009; McKinsey et al., 2013; Rogers et al., 2013; Van den Berghe et al., 2013; Hegarty et al., 2015R; He et al., 2018; Deryckere et al., 2020; Birkhoff et al., 2021R
ZIC2	Holoprosencephaly 5	609637	Brown et al., 1998, 2001	Nagai et al., 2000; Aruga et al., 2002; Warr et al., 2008; Houtmeyers et al., 2016; Ishiguro et al., 2018
ZNF292	Intellectual developmental disorder, autosomal dominant 64	619188	Mirzaa et al., 2020	Mirzaa et al., 2020
ZNF462	Weiss-Kruszka syndrome	618619	Weiss et al., 2017; Kruszka et al., 2019	Laurent et al., 2009; Massé et al., 2011; Yelagandula et al., 2021
Cofactors/Chromatin remodelers
ANKRD11	KBG syndrome	148050	Sirmaci et al., 2011; Isrie et al., 2012; Khalifa et al., 2013; Lo-Castro et al., 2013; Ansari et al., 2014; Tunovic et al., 2014; Walz et al., 2015; Miyatake et al., 2017; Parenti et al., 2021; Wojciechowksa et al., 2021; Zhang et al., 2021; De Boer et al., 2022	Gallagher et al., 2015; Roth et al., 2021
ARID1A	Coffin-Siris syndrome 2	614607	Tsurusaki et al., 2012; Santen et al., 2013; Wieczorek et al., 2013; Lee & Ki, 2021	Chandler & Magnuson, 2016; Sokpor et al., 2017R
ARID1B	Coffin-Siris syndrome 1	135900	Hoyer et al., 2012; Santen et al., 2012; Tsurusaki et al., 2012; Wieczorek et al., 2013; Hamdan et al., 2014; Lu et al., 2021; Sofronova et al., 2022	Ka et al., 2016; Celen et al., 2017; Jung et al., 2017; Moffat et al., 2019R, 2021a, bR; Smith et al., 2020; Ellegood et al., 2021; Pagliaroli et al., 2021
ARID2	Coffin-Siris syndrome 6	617808	Shang et al., 2015; Bramswig et al., 2017; Van Paemel et al., 2017; Gazdagh et al., 2019	Sokpor et al., 2017R; Kang et al., 2021
ASH1L	Intellectual developmental disorder, autosomal dominant 52	617796	Krumm et al., 2015; Stessman et al., 2017; Faundes et al., 2018; Liu et al., 2021	Zhu et al., 2016; Gao et al., 2021; Qin et al., 2021; Cheon et al., 2022; Yan et al., 2022
ASXL1	Bohring-Opitz syndrome	605039	Hoischen et al., 2011; Magini et al., 2012	Matheus et al., 2019
ASXL3	Bainbridge-Ropers syndrome	615485	Bainbridge et al., 2013; Srivastava et al., 2016b; Balasubramanian et al., 2017; Kuechler et al., 2017; Yang et al., 2020	Lichtig et al., 2020
ATXN1	intellectual disability, developmental delay, autism-spectrum disorder	-	Bremer et al., 2009; Celestino-Soper et al., 2012; Barøy et al., 2013	Lu et al., 2017
AUTS2	Intellectual developmental disorder, autosomal dominant 26	615834	Huang et al., 2010; Beunders et al, 2013, 2015, 2016; Nagamani et al., 2013; Sengun et al., 2016; Martinez-Delgado et al., 2020	Oksenberg & Ahituv, 2013R; Gao et al., 2014; Hori et al., 2014, 2020; Castanza et al., 2021; Liu et al., 2021; Monderer-Rothkoff et al., 2021
BAZ1B	Major symptoms of Williams-Beuren syndrome	-	Lu et al., 1998; Peoples et al., 1998; Lalli et al., 2016	Ashe et al., 2008; Barnett et al., 2012; Lalli et al., 2016; Zanella et al., 2019; Sharif et al., 2021R
BAZ2B	intellectual disability, developmental delay, autism-spectrum disorder	-	Scott et al., 2020	Scott et al., 2020
BICRA	Coffin-Siris syndrome 12	619325	Barish et al., 2020	Barish et al., 2020
BPTF	Neurodevelopmental disorder with dysmorphic facies and distal limb anomalies	617755	Stankiewicz et al., 2017; Glinton et al., 2021	Ma et al., 2015
BRD4	Cornelia de Lange syndrome	-	Olley et al., 2018; Alesi et al., 2019	Houzelstein et al., 2002; Li et al., 2016; Najafova et al., 2017; Penas et al., 2019; Paradise et al., 2020
BRPF1	Intellectual developmental disorder with dysmorphic facies and ptosis	617333	Mattioli et al., 2017; Yan et al., 2017	You et al., 2015a, b; Su et al., 2019
CHD2	Developmental and epileptic encephalopathy 94	615369	Rauch et al., 2012; Carvill et al., 2013; Suls et al., 2013; Chenier et al., 2014; Hamdan et al., 2014; Galizia et al., 2015; Thomas et al., 2015; Trivisano et al., 2015; Pinto et al., 2016; Bernardo et al., 2017; Lebrun et al., 2017; Petersen et al., 2018; Poisson et al., 2020; De Maria et al., 2022	Shen et al., 2015; Meganathan et al., 2017; Kim et al., 2018b; Wilson et al., 2021R
CHD3	Snijders Blok-Campeau syndrome	618205	Snijders Blok et al., 2018; Eising et al., 2019; Drivas et al., 2020; Van der Spek et al., 2021	Nitarska et al., 2016
CHD4	Sifrim-Hitz-Weiss syndrome	617159	Sifrim et al., 2016; Weiss et al., 2016, 2020	Nitarska et al., 2016
CHD5	Parenti-Mignot neurodevelopmental syndrome	619873	Shimada et al., 2015; Parenti et al., 2021	Egan et al., 2013; Nitarska et al., 2016
CHD7	CHARGE syndrome	214800	Vissers et al., 2004; Zentner et al., 2010; Janssen et al., 2012; Green et al., 2014; Basson & Van Ravenswaaij-Arts, 2015R; Granadillo et al., 2021	Bosman et al., 2005; Adams et al., 2007; Bajpai et al., 2010; Feng et al., 2013, 2017; Schulz et al., 2014; Choo et al., 2017R; Pauli et al., 2017R; Chai et al., 2018; Marie et al., 2018; Balendran et al., 2021; Jamadagni et al., 2021; Lettieri et al., 2021R; Reddy et al., 2021; Zhang et al., 2021
CHD8	Autism, susceptibility to, 18	615032	O’Roak et al., 2012; Neale et al., 2012; Bernier et al., 2014; Merner et al., 2016	Bernier et al., 2014; Sugathan et al., 2014; Cotney et al., 2015; Durak et al., 2016; Katayama et al., 2016; Gompers et al., 2017; Platt et al., 2017; Marie et al., 2018; Suetterlin et al., 2018; Haddad Derafshi et al., 2020; Jiménez et al., 2020; Kawamura et al., 2020; Sood et al., 2020; Coakley-Youngs et al., 2021; Ellingford et al., 2021; Hoffmann & Spengler, 2021aR,bR; Hurley et al., 2021; Ka…
CREBBP	Rubinstein-Taybi syndrome 1	180849	Petrij et al., 1995; Blough et al., 2000; Murata et al., 2001; Kalkhoven et al., 2003; Roelfsema et al., 2005; Wincent et al., 2015	Wang et al., 2010; Valor et al., 2011; Merk et al., 2018; Del Blanco et al., 2019; Lipinski et al., 2019R
DNMT3A	Tatton-Brown-Rahman syndrome	615879	Tatton-Brown et al., 2014; Lane et al., 2020; Yokoi et al., 2020	Hu et al., 2012; Stroud et al., 2017; Ziller et al., 2018; Christian et al., 2020
EED	Cohen-Gibson syndrome	617561	Cohen et al., 2015; Imagawa et al., 2017	Tien et al., 2015
EHMT1	Kleefstra syndrome 1	610253	Kleefstra et al., 2005, 2006, 2009; Verhoeven et al., 2011; Willemsen et al., 2012; Schwaibold et al., 2014; Blackburn et al., 2017	Balemans et al., 2010, 2014; Benevento et al., 2016; Martens et al., 2016; Iacono et al., 2018; Davis et al., 2020; Frega et al., 2020
EP300	Rubinstein-Taybi syndrome 2	613684	Roelfsema et al., 2005; Wincent et al., 2015; Hamilton et al., 2016; Cohen et al., 2020	Yao et al., 1998; Lipinski et al., 2019R
EYA1	Branchiootorenal syndrome 1, with or without cataracts	113650	D, N, M (Abdelhak et al., 1997; Buller et al., 2001; Zhang et al., 2004; Stockley et al., 2009)	Xu et al., 1999; Zou et al., 2006; Ahmed et al., 2012a, b
EZH2	Weaver syndrome	277590	Gibson et al., 2012; Suri & Dixit, 2017	Hemming et al., 2014, 2017; Schwarz et al., 2014; Dudakovic et al., 2015, 2018
GATAD2B	GAND syndrome (GATAD2B-assocaited neurodevelopmental disorder)	615074	De Ligt et al., 2012; Willemsen et al., 2013; Hamdan et al., 2014; Luo et al., 2017; Tim-Aroon et al., 2017; Rabin et al., 2018; Trubnykova et al., 2019; Ueda et al., 2019; Shieh et al., 2020; Vera et al., 2020	Hoffmann & Spengler, 2019R
HIRA	Neurodevelopmental disorder with impaired dendritic outgrowth	-	Jeanne et al., 2021	Li & Jiao, 2017
HMGB1	Developmental delay, microcephaly, obesity, dysmorphic features	-	Uguen et al., 2021	Fang et al., 2012; Zhao et al., 2020
JARID2	Intellectual disability	-	Barøy et al., 2013; Verberne et al., 2021	Takeuchi et al., 1995
KANSL1	Koolen-De Vries syndrome	610443	Zollino et al., 2012, 2015; Koolen et al., 2012, 2016; Moreno-Igoa et al., 2015; Pascolini et al., 2021; Amenta et al., 2022	Arbogast et al., 2017; Linda et al., 2021; Li et al., 2022
KAT5	Neurodevelopmental disorder with dysmorphic facies, sleep disturbance, and brain abnormalities	619103	Humbert et al., 2020	Lorbeck et al., 2011; Pirooznia et al., 2012; Rust et al., 2018
KAT6A	Arboleda-Tham syndrome	616268	Arboleda et al., 2015; Tham et al., 2015; Millan et al., 2016; Trinh et al., 2018; Eising et al., 2019; Kennedy et al., 2019; Jiang et al., 2021	Yang, 2015R
KAT6B	Say-Barber-Biesecker-Young-Simpson syndrome	603736	Clayton-Smith et al., 2011; Campeau et al., 2012; Szakszon et al., 2013; Gannon et al., 2015; Turkyilmaz & Ozden, 2021	Yang, 2015R
KAT8	Li-Ghorbani-Weisz-Hubshman syndrome	618974	Li et al., 2020	Li et al., 2020
KDM1A	Cleft palate, psychomotor retardation, and distinctive facial features	616728	Tunovic et al., 2014; Chong et al., 2016; Pilotto et al., 2016	Sun et al., 2010; Zibetti et al., 2010; Fuentes et al., 2012; Han et al., 2014; Laurent et al., 2015; Rusconi et al., 2015; Wang et al., 2015; Hirano & Namihira, 2016; Zhang et al., 2020
KDM2B	Intellectual disability, schizophrenia, minor malformations	-	Labonne et al., 2016; Yokotsuka-Ishida et al., 2021	Fukuda et al., 2011
KDM3B	Diets-Jongmans syndrome	618846	Diets et al., 2019	Fueyo et al., 2015; Tang et al., 2015; Kim et al., 2021
KDM5A	Intellectual disability, autism-spectrum disorder, lack of speech	-	El Hayek et al., 2020	Kong et al., 2018
KDM6A	Kabuki syndrome 2	300867	Lederer et al., 2012; Lindgren et al., 2013; Miyake et al., 2013a, b; Cheon et al., 2014; Van Laarhoven et al., 2015; Yang et al., 2016; Faundes et al., 2021; Di Candia et al., 2022	Van Laarhoven et al., 2015; Shpargel et al., 2017; Lei & Jiao, 2018
KDM6B	Neurodevelopmental disorder with coarse facies and mild distal skeletal abnormalities	618505	Stolerman et al., 2019	Park et al., 2014; Wijayatunge et al., 2018; Gao et al., 2022
KMT2A	Wiedemann-Steiner syndrome	605130	Jones et al., 2012; Mendelsohn et al., 2014; Miyake et al., 2016; Chan et al., 2019	Lim et al., 2009; Huang et al., 2015; Jakovcevski et al., 2015; Vallianatos et al., 2020
KMT2B	Dystonia 28, childhood-onset	617284	Zech et al., 2016, 2019R; Meyer et al., 2017; Dafsari et al., 2019	Barbagiovanni et al., 2018
KMT2C	Kleefstra syndrome 2	617768	Kleefstra et al., 2012; Koemans et al., 2017; Faundes et al., 2018	Frega et al., 2020
KMT2D	Kabuki syndrome 1	147920	Ng et al., 2010; Hannibal et al., 2011; Cheon et al., 2014; Luperchio et al., 2020; Di Candia et al., 2022	Bjornsson et al., 2014; Van Laarhoven et al., 2015; Schwenty-Lara et al., 2020; Shpargel et al., 2020; Gabriele et al., 2021; Huisman et al., 2021
KMT2E	O'Donnell-Luria-Rodan syndrome	618512	O'Donnell-Luria et al., 2019; Conforti et al., 2020	Gallo et al., 2015; Li et al., 2022
KMT5B	Intellectual developmental disorder, autosomal dominant 51	617788	Stessman et al., 2017; Faundes et al., 2018	Nicetto et al., 2013; Wang et al., 2021
MBD5	Intellectual developmental disorder, autosomal dominant 1	156200	Williams et al., 2010; Talkowski et al., 2011; Kleefstra et al., 2012; Bonnet et al., 2013; Hodge et al., 2014; Mullegama et al., 2014, 2015; Ishizuka et al., 2016; Mullegama & Elsea, 2016; Woodbury-Smith et al., 2017; Myers et al., 2021; Ohori et al., 2021	Camarena et al., 2014; Frega et al., 2020; Mullegama et al., 2021
MED12L	Nizon-Isidor syndrome	618872	Nizon et al., 2019	Nizon et al., 2019
MED13L	Impaired intellectual development and distinctive facial features with or without cardiac defects	616789	Asadollahi et al., 2013, 2017; Hamdan et al., 2014; Utami et al., 2014; Cafiero et al., 2015; Adegbola et al., 2015; Van Haelst et al., 2015; Yamamoto et al., 2017; Jiménez-Romero et al., 2018; Smol et al., 2018; Yi et al., 2020	Utami et al., 2014
MN1	CEBALID syndrome	618774	Davidson et al., 2012; Beck et al., 2015; Breckpot et al., 2016; Mak et al., 2020; Shu et al., 2021; Vegas et al., 2021	Meester-Smoor et al., 2005; Liu et al., 2008; Miyake et al., 2020
NSD1	Sotos syndrome 1	117550	Kurotaki et al., 2002, 2003	Rayasam et al., 2003; Makeyev & Bayarsaihan, 2013; Choufani et al., 2015; Shao et al., 2021
NSD2	Rauch-Steindl syndrome	619695	Rauch et al., 2001; Lozier et al., 2018; Barrie et al., 2019; Derar et al., 2019; Jiang et al., 2019; Zanoni et al., 2021; Cortellazzo Wiel et al., 2022	Rutherford & Lowery, 2016; Gabriele et al., 2018; Mills et al., 2019; Fan et al., 2021
PHF21A	Intellectual developmental disorder with behavioral abnormalities and craniofacial dysmorphism with or without seizures	618725	Kim et al., 2012, 2019; Hamanaka et al., 2019b	Iwase et al., 2004, 2006
POGZ	White-Sutton syndrome	616364	Fukai et al., 2015; Ye et al., 2015; Matsumura et al., 2016; Stessman et al., 2016; Tan et al., 2016; White et al., 2016; Assia Batzir et al., 2020	Matsumura et al., 2020; Suliman-Lavie et al., 2020; Markenscoff-Papadimitriou et al., 2021
RAI1	Smith-Magenis syndrome	182290	Slager et al., 2003; Bi et al., 2004; Girirajan et al., 2005	Tahir et al., 2014; Huang et al., 2016, 2018; Garay et al., 2020
RERE	Neurodevelopmental disorder with or without anomalies of the brain, eye, or heart	616975	Fregeau et al., 2016; Jordan et al., 2018	Zoltewicz et al., 2004; Kim et al., 2013
RNF2	Luo-Schoch-Yamamoto syndrome	619460	Luo et al., 2021	Kumari et al., 2017
SET	Intellectual developmental disorder, autosomal dominant 58	618106	Richardson et al., 2018; Stevens et al., 2018; Shono et al., 2022	Kim et al., 2010; Trakhtenberg et al., 2014, 2015
SETBP1	SETBP1 haploinsufficiency disorder (Intellectual developmental disorder, autosomal dominant 29)	616078	Filges et al., 2011; Marseglia et al., 2012; Coe et al., 2014; Hamdan et al., 2014; Eising et al., 2019; Jansen et al., 2021; Morgan et al., 2021	Piazza et al., 2018
SETD1A	Epilepsy, early-onset, with or without developmental delay	618832	Takata et al., 2014, 2016; Singh et al., 2016; Eising et al., 2019; Yu et al., 2019; Kummeling et al., 2020	Mukai et al., 2019; Nagahama et al., 2020; Wang et al., 2021R; Chen et al., 2022
	Neurodevelopmental disorder with speech impairment and dysmorphic facies	619056	Takata et al., 2014, 2016; Singh et al., 2016; Eising et al., 2019; Yu et al., 2019; Kummeling et al., 2020	Mukai et al., 2019; Nagahama et al., 2020; Wang et al., 2021R; Chen et al., 2022
SETD1B	Intellectual developmental disorder with seizures and language delay	619000	Hiraide et al., 2018, 2019; Krzyzewska et al., 2019; Weerts et al., 2021	Michurina et al., 2020
SETD2	Luscan-Lumish syndrome	616831	Luscan et al., 2014; Lumish et al., 2015; Marzin et al., 2019	Shen et al., 2018; Koenning et al., 2021; Roffers-Agarwal et al., 2021
SETD5	Intellectual developmental disorder, autosomal dominant 23	615761	Grozeva et al., 2014; Kuechler et al., 2015; Powis et al., 2018; Crippa et al., 2020; Kawahira et al., 2020; Pires et al., 2020	Deliu et al., 2018; Moore et al., 2019; Sessa et al., 2019; Nakagawa et al., 2020
SIN3A	Witteveen-Kolk syndrome	613406	Witteveen et al., 2016; Narumi-Kishimoto et al., 2019; Ercoskun & Kahraman, 2020; Van Dongen et al., 2020; Balasubramanian et al., 2021	Halder et al., 2017
SIN3B	Intellectual disability, autism-spectrum disorder	-	Latypova et al., 2021	Halder et al., 2017
SMARCA4	Coffin-Siris syndrome 4	614609	Errichiello et al., 2017	Matsumoto et al., 2006; Weider et al., 2012; Zhang et al., 2016; Kim et al., 2021
SMARCA5	Developmental delay, microcephaly, short stature, facial dysmorphia	-	Li et al., 2021	Goodwin & Picketts, 2018R
SMARCC2	Coffin-Siris syndrome 8	618362	Machol et al., 2019	Tuoc et al., 2013, 2017; Narayanan et al., 2015; Nguyen et al., 2018
SMARCD1	Coffin-Siris syndrome 11	618779	Nixon et al., 2019	Nixon et al., 2019
SPEN	Radio-Tartaglia syndrome	619312	Radio et al., 2021	Yabe et al., 2007
SRCAP	Developmental delay, hypotonia, musculoskeletal defects, and behavioral abnormalities	619595	Rots et al., 2021	Greenberg et al., 2019; Mossink et al., 2021R
TBL1XR1	Intellectual developmental disorder, autosomal dominant 41	616944	Tabet et al., 2014; Pons et al., 2015; Laskowski et al., 2016; Vaqueiro et al., 2018	Kruusvee et al., 2017
TCF20	Developmental delay with variable intellectual impairment and behavioral abnormalities	618430	Schäfgen et al., 2016; Torti et al., 2019; Vetrini et al., 2019	Feng et al., 2020
TET3	Beck-Fahrner syndrome	618798	Beck et al., 2020	Xu et al., 2012; Hahn et al., 2013; Li et al., 2015; Zhu et al., 2016
YAP1	Coloboma, ocular, with or without hearing impairment, cleft lip/palate, and/or mental retardation	120433	Williamson et al., 2014; Oatts et al., 2017; Holt et al., 2017	Cao et al., 2008; Miesfeld et al., 2015; Huang et al., 2016; Kim et al., 2016; Wang et al., 2016; Kostic et al., 2019; Masson et al., 2020
ZMIZ1	Neurodevelopmental disorder with dysmorphic facies and distal skeletal anomalies	618659	Córdova-Fletes et al., 2015; Carapito et al., 2019; Latchman et al., 2020	Wu et al., 2007; Li et al., 2011
ZMYM2	Neurodevelopmental-craniofacial syndrome with variable renal and cardiac abnormalities	619522	Connaughton et al., 2020	Connaughton et al., 2020
ZMYND11	Intellectual developmental disorder, autosomal dominant 30	616083	Cobben et al., 2014; Coe et al., 2014; Moskowitz et al., 2016; Tumiene et al., 2017; Yates et al., 2020	Galazo et al., 2016
Note: References marked with “R” are review articles.
